# Supplementary material for: Quantitative Characterization of Three Carbonic Anhydrase Inhibitors by LESA Mass Spectrometry
Source: J Am Soc Mass Spectrom. 2022 Jun 8;33(7):1168–75. doi: 10.1021/jasms.2c00024 (PMC9264382; doi:10.1021/jasms.2c00024)
Supplement: Supplementary file 2 — js2c00024_si_002.zip [file js2c00024_si_002.zip]

Archive with 10 entries (5 files):
- Supplemental file1_FINAL_RESUB_FINAL/
- Supplemental file1_FINAL_RESUB_FINAL/Supplemental file1_FINAL_revised_EKS/
- Supplemental file1_FINAL_RESUB_FINAL/Supplemental file1_FINAL_revised_EKS/Matlab AUC calculations/
- Supplemental file1_FINAL_RESUB_FINAL/Supplemental file1_FINAL_revised_EKS/Matlab AUC calculations/ForLoopedAUCAllChargeStates.m
- Supplemental file1_FINAL_RESUB_FINAL/Supplemental file1_FINAL_revised_EKS/Matlab AUC calculations/licence.txt
- Supplemental file1_FINAL_RESUB_FINAL/Supplemental file1_FINAL_revised_EKS/Matlab AUC calculations/~$pplementary Information File 1.docx
- Supplemental file1_FINAL_RESUB_FINAL/Supplemental file1_FINAL_revised_EKS/Python KD fitting/
- Supplemental file1_FINAL_RESUB_FINAL/Supplemental file1_FINAL_revised_EKS/Python KD fitting/.ipynb_checkpoints/
- Supplemental file1_FINAL_RESUB_FINAL/Supplemental file1_FINAL_revised_EKS/Python KD fitting/CAH_paper_Kd_fitting.ipynb
- Supplemental file1_FINAL_RESUB_FINAL/Supplemental file1_FINAL_revised_EKS/Supplementary Information File 1.docx
