# Supplementary material for: Quantitative Characterization of Three Carbonic Anhydrase Inhibitors by LESA Mass Spectrometry
Source: J Am Soc Mass Spectrom. 2022 Jun 8;33(7):1168–75. doi: 10.1021/jasms.2c00024 (PMC9264382; doi:10.1021/jasms.2c00024)
Supplement: Supplementary file 2 — js2c00024_si_002.zip [file js2c00024_si_002.zip › Supplemental file1_FINAL_RESUB_FINAL/Supplemental file1_FINAL_revised_EKS/Matlab AUC calculations/ForLoopedAUCAllChargeStates.m]

% Copyright 2021 University of Birmingham
%
% Licensed under the Apache License, Version 2.0 (the "License");
% you may not use this file except in compliance with the License.
% You may obtain a copy of the License at
% 
%   http://www.apache.org/licenses/LICENSE-2.0
%
% Unless required by applicable law or agreed to in writing, software
% distributed under the License is distributed on an "AS IS" BASIS,
% WITHOUT WARRANTIES OR CONDITIONS OF ANY KIND, either express or implied.
% See the License for the specific language governing permissions and
% limitations under the License.

% This file is released as part of the supplementary information for
% Eva Illes-Toth, et al., Quantitative characterisation of three carbonic anhydrase 
% inhibitors by native LESA mass spectrometry, Analytical Chemistry. (2021),
% DOI TO BE ADDED HERE
% If you use this software, please acknowledge this work by citing this paper.

% Parts of this code were adapted from SpectralAnalysis, downloaded from 
% https://github.com/AlanRace/SpectralAnalysis on 21/03/2017 and used in this work
% under the conditions of the Apache License, version 2.0.

%% INPUTS
clear all

%Location of the file containing the data

Path = 'D:\PhD\RawData\Eva\ctz for fitting RAW\'; %location of mzml data

imzMLConverterLocation ='D:\IMZML\imzMLConverter.jar\'; %location of IMZML converter

%Window of Interest
mzlower = 2600;
mzupper = 3300;

%AP0 M/Z VALUES
%9+ charge state
apolower9 = 3231.8;
apoupper9 = 3234.0;

%10+ charge state
apolower10 = 2908.5;
apoupper10 = 2910.8;

%11+ charge state
apolower11 = 2644.5;
apoupper11 = 2646.3;

%Merging the lower and upper m/z values into individual variables
apolower = [apolower9 apolower10 apolower11];
apoupper = [apoupper9 apoupper10 apoupper11];

%LIGAND M/Z VALUES - DNSA
%9+ charge state
ligandlower9 = 3265.2; %CTZ: 3265.2 DNSA: 3260.0 SULF: 3251.0
ligandupper9 = 3266.8; %CTZ: 3266.8 DNSA: 3262.0 SULF: 3253.0

%10+ charge state
ligandlower10 = 2938.2; %CTZ: 2938.2 DNSA: 2933.6 SULF: 2925.8
ligandupper10 = 2940.4; %CTZ: 2940.4 DNSA: 2936.0 SULF: 2928.2

%11+ charge state
ligandlower11 = 2670.7; %CTZ: 2670.7 DNSA: 2667.0 SULF: 2660.2 
ligandupper11 = 2672.6; %CTZ: 2672.6 DNSA: 2669.0 SULF: 2661.8

%MERGING INTO TWO VARIABLES 
ligandlower = [ligandlower9 ligandlower10 ligandlower11];
ligandupper = [ligandupper9 ligandupper10 ligandupper11];

%Name of excel sheet to write to
ExcelName = 'TEST.xlsx';

%%
%allows the use of the imzml converter
javaclasspath(imzMLConverterLocation);
javaaddpath(imzMLConverterLocation);

%% For loop
filestoprocess=dir([Path '*.mzML']);

%Creating empty matrices to fill
apoAUC = zeros(size(filestoprocess,1),size(apolower,2));
ligandAUC = zeros(size(filestoprocess,1),size(apolower,2));
AUCratio = zeros(size(filestoprocess,1),size(apolower,2));

%For loop, to cycle through the different files in the folder
for i = 1:size(filestoprocess) 
    
    filename = filestoprocess(i).name; %bringing in the file name
    filePath = [Path filesep filename]; %creatig the file path
    mzML = imzMLConverter.MzMLHandler.parsemzML(filePath); %passing the file through the mzml converter
    
    spectrum = mzML.getRun().getSpectrumList().getSpectrum(0); %pulls out the spectrum info from the file
    mz = spectrum.getmzArray(); %pulls out the m/z array
    int = spectrum.getIntensityArray(); %pulls out the counts array

   
    
    %Windowing
    
    windowlow = mz >=mzlower; %finding mz values above lower window limit
    windowhigh = mz <=mzupper; %finding mz values below higher window limit
    window = (windowlow+windowhigh)-1; % logic matrix of where mz values are that sit within the specified window
    
    intwindow = int.*window; % counts in the specifed window
    mzwindow = mz.*window; % mzvalues in the specified window
    intwindow = intwindow(mzwindow~=0); %extracting the relevent counts from the list
    mzwindow = mzwindow(mzwindow~=0); %extracting the relevent mzs from the list
    
    
    %NORMALISING
    
    %Feature scaling normalisation to the highest peak in the broad window
    intnorm=((intwindow-min(intwindow))/(max(intwindow)-min(intwindow)));
    
    %EXCTRACTING PEAKS OF INTEREST
    %for loop to run through the number of charge states in each file
    for j = 1:size(apolower,2)
        
        %Extracting the intensities in the window of the apo peak (same method as for broad window)
        apowindowlow = mzwindow >=apolower(j);
        apowindowhigh =  mzwindow <=apoupper(j);
        apowindow = (apowindowlow+apowindowhigh)-1;
        apoint = intnorm.*apowindow;
        
        %Extracting the intensities in the window of the ligand-bound peak (same method as for broad window)
        ligandwindowlow = mzwindow >=ligandlower(j);
        ligandwindowhigh = mzwindow <=ligandupper(j);
        ligandwindow = (ligandwindowlow+ligandwindowhigh)-1;
        ligandint = intnorm.*ligandwindow;
        
        %AREA UNDER CURVE
        
        %Uses the trapezium rule to get a value for the area under the apo and ligand-bound peaks
        apoAUC(i,j) = trapz(apoint);
        ligandAUC(i,j) = trapz(ligandint);
        
        %Calucualting the ratio of the apo to the ligand bound 
        AUCratio(i,j) = trapz(apoint)/trapz(ligandint);
        
    end
    
    % Display message - just letting you know how many files have been processed so far
    ([num2str(i) '_of_' num2str(size(filestoprocess,1)) '_completed'])
    
    %clearvars -except i j mzlower mzupper apolower apoupper ligandlower ligandupper ExcelName filestoprocess apoAUC ligandAUC AUCratio Path
    
end

%% Writing to excel spreadsheet

filestoprocess_cell = struct2cell(filestoprocess); %Converting the filestoprocess structure into an array
listoffiles = filestoprocess_cell(1,1:end); %Pulling out the files into a seperated cell
xlsxCell = [listoffiles' num2cell(apoAUC) num2cell(ligandAUC) num2cell(AUCratio)]; %Putting all the information into 1 cell (the file names, the APO AUCs, the ligand bound AUCs and the AUC ratios)

Header = {'File Name', 'AUC Apo 9+', 'AUC Apo 10+', 'AUC Apo 11+', 'AUC Ligand 9+', 'AUC Ligand 10+', 'AUC Ligand 11+', 'Apo/Ligand Ratio 9+',  'Apo/Ligand Ratio 10+',  'Apo/Ligand Ratio 11+'};
xlsxCellH = cat(1,Header, xlsxCell); % Final array to be written into excel including headers
xlswrite(ExcelName, xlsxCellH) % Writing to the excel sheet named at the top of this script

% writecell(xlsxCellH, ExcelName)
