# Supplementary material for: Quantitative Characterization of Three Carbonic Anhydrase Inhibitors by LESA Mass Spectrometry
Source: J Am Soc Mass Spectrom. 2022 Jun 8;33(7):1168–75. doi: 10.1021/jasms.2c00024 (PMC9264382; doi:10.1021/jasms.2c00024)
Supplement: Supplementary file 2 — js2c00024_si_002.zip [file js2c00024_si_002.zip › Supplemental file1_FINAL_RESUB_FINAL/Supplemental file1_FINAL_revised_EKS/Python KD fitting/CAH_paper_Kd_fitting.ipynb]

# %% [markdown]
# Table of Contents
* [Background Theory](#Background-Theory)
* [Initialisation](#Initialisation)
* [Fitting Data](#Fitting-Data)
    * [CTZ](#CTZ)
    * [DNSA](#DNSA)
    * [SLFA](#SLFA)
* [Notes](#Notes)

# %% [markdown]
# Background Theory
The affinity of a ligand ($L$) for a protein ($P$) is typically represented by the dissociation constant ($K_d$), defined as:

$$
K_d = \frac{[P][L]}{[PL]} \quad(1)
$$
where $[P]$, $[L]$ and $[PL]$ are the concentrations of the free protein, free ligand and protein–ligand complex respectively. Assuming that the signal response of the protein and protein–ligand complex are the same under ESI-MS, the intensities of these ions can be used to determine the $K_d$ from a ligand titration experiment. 

For systems where only a single specific binding event are expected, the following relations are held to be true:

$$
P_0 = [PL] + [P] \quad(2a)
$$
$$
L_0 = [PL] + [L] \quad(2b)
$$
where $P_0$ and $L_0$ are the total (initial) concentrations of the protein and ligand repectively. Substituting these into equation 1 and rearranging yields the following quadratic equation:

$$
[PL]^2 - (P_0 + L_0 + K_d)[PL] + P_0 L_0 = 0 \quad(3)
$$

This can be solved for $[PL]$ with the standard quadratic formula, with $a=1$, $b=-(P_0 + L_0 + K_d)$ and $c=P_0 L_0$, to give:

$$
[PL] = \frac{P_0 + L_0 + K_d - \sqrt{(P_0 + L_0 + K_d)^2 - 4 P_0 L_0}}{2} \quad(4)
$$

This is then typically rearranged to the fraction of protein bound to the ligand ($f_b$), such that ESI-MS signal intensities may be used

$$
f_b = \frac{\Sigma_n I(PL^{n+})}{\Sigma_n I(PL^{n+}) + \Sigma_n I(P^{n+})}\quad (5)
$$

$$
f_b = \frac{R}{R+1} \quad\textrm{where}\quad R = \frac{\Sigma_n I(PL^{n+})}{\Sigma_n I(P^{n+})} \quad(6)
$$

$$
f_b = \frac{P_0 + L_0 + K_d - \sqrt{(P_0 + L_0 + K_d)^2 - 4 P_0 L_0}}{2 P_0} \quad(7)
$$
   which can be further modified to account for **gas-phase dissociation** giving apparent saturation at $f_b<1$. This additional parameter, $f_{sat}$ is a simple multiplier that can give an indication of undesired gas-phase dissociation of complexes ([Jaquillard et al. JASMS, 908 (2012)](https://dx.doi.org/10.1007/s13361-011-0305-7)).

$$
f_b = f_{sat}\cdot\frac{P_0 + L_0 + K_d - \sqrt{(P_0 + L_0 + K_d)^2 - 4 P_0 L_0}}{2 P_0} \quad(8)
$$

# %% [markdown]
# Initialisation

# %% [code]
import numpy as np
import matplotlib.pyplot as plt
from scipy.optimize import curve_fit

# %% [code]
# PLOTTING PARAMETERS
plt.rcParams.update({'font.family': 'Arial', 'font.size': 12, 'figure.figsize': (4,3), 'figure.dpi':72})
text_params = {'size': 10, 'ha':'left', 'stretch':'normal'}

# %% [code]
# FUNCTIONS

def fbound_curve(L_0, P_0, Kd=1, f_sat=1):
    """Function defining the binding curve as described in 
    ([Jaquillard et al. JASMS, 908 (2012)](https://dx.doi.org/10.1007/s13361-011-0305-7)). 
    For simplicity, all concentration values are expected in µM.
    
    Inputs
    ------
        L_0: NumPy array (1xN) of initial ligand concentrations (µM)
        P_0: Initial protein concentration (µM)
        Kd: Dissociation constant (µM)
        f_sat: Fraction bound at saturation
    Output
    ------
        f_b: NumPy array (1xN) of fraction bound values (0–1)
    """
    
    _b = P_0 + L_0 + Kd
    multiplier = f_sat*0.5/P_0
    _2PL = _b - np.sqrt(_b**2 - (4*P_0*L_0))
    
    return multiplier*_2PL

def fit_fb_curve(Fb, L0, P0, fsat=False, unravel=True, title='', marker_col = 'tab:blue', 
                 ipos = (0.6, 0.35), verbose=True):
    """Function for fiting and plotting an `fbound_curve` using experimental data.
    Uses non-linear regression to fit Kd curves from Fb data with the `fbound_curve` function.
    
    Inputs
    ------
        Fb: NumPy array (NxM) of fraction bound values
        L0: NumPy array (1xN) of initial ligand concentrations (µM)
        P0: Initial protein concentration (µM)
        fsat: Bool (optional), 
                If True, both Kd and f_sat are parameters for regression. 
                    Accounts for gas-phase dissociation. Recommended.
                If False, only Kd is a parameter for regression.
        unravel: Bool (optional),
                If True, replicates are assumed to be independent data points and
                    all data points are used for regression. Recommended.
                If False, mean and standard deviation are determined from Fb and fitted.
        marker_col: String, colour used for markers.
        ipos: Tuple of floats (2), defines the starting position for the info panel 
                in relative axis units (0->1)
        verbose: Bool, whether to print fitted parameters as text
        fig_save: Bool or String, format to export image.
                    False: only displays image in notebook
                    'png', 'svg', 'pdf', etc : saves to file using Matplotlib formats.
                
    Outputs
    -------
        * Plot of regression with info panel
        * Text output of fitted parameters
            - Kd (µM), kinetic dissociation constant
            - Residual sum of squares, indication of fit, lower is better.
            - fsat (if fsat=True), gas-phase dissociation multiplier
    """
    
    if fsat:
        curve = lambda _l0, _kd, _fsat: fbound_curve(_l0, P0, _kd, _fsat)
        bounds = ([0, 0], [1000, 1])
    else:
        curve = lambda _l0, _kd: fbound_curve(_l0, P0, _kd, 1)
        bounds = (0, 1000)
    
    mean = np.nanmean(Fb, axis=1)
    std = np.nanstd(Fb, axis=1)
    
    if unravel:
        L0_stack = np.hstack([L0, L0, L0])
        Fb_unpack = Fb.ravel(order='F')
        if np.isnan(Fb_unpack).sum() > 0: # checks for nan values and removes matching L0 entry
            nan_mask = np.isnan(Fb_unpack)
            L0_stack = L0_stack[~nan_mask]
            Fb_unpack = Fb_unpack[~nan_mask]
        popt, pcov = curve_fit(curve, L0_stack, Fb_unpack, bounds = bounds, method='trf')
    else:
        popt, pcov = curve_fit(curve, L0, mean, bounds = bounds, method='trf')
    perr = np.sqrt(np.diag(pcov)) #Returns square-root of diagonal values from Hessian covariance matrix pcov.
    ss_res = np.sum((mean - curve(L0, *popt))**2)
    
    if verbose:
        print("Kd = {:.2f} ± {:.2f} µM".format(popt[0], perr[0]))
        if fsat: print("f_sat = {:.2f} ± {:.2f} µM".format(popt[1], perr[1]))
        print("Residual sum of squares = {:.2f}\n".format(ss_res))
    
    # Figure Plotting    
    xs = np.linspace(0,L0[-1],100)
    
    fig = plt.figure()
    ax = plt.subplot(111)
    ax.plot(xs, curve(xs, *popt), c='k')
    ax.errorbar(L0, mean, yerr=std, fmt='.', c=marker_col, capsize=2, elinewidth=1, markersize=8)
    ax.set_yticks([0,0.2,0.4,0.6,0.8,1])
    ax.set_ylim(0,1.05)

    if title:
        ax.set_title(title)

    plt.text(ipos[0], ipos[1], r'$SS_{{res}}$ = {:.2f}'.format(ss_res), **text_params, transform=ax.transAxes)
    plt.text(ipos[0], ipos[1]-.08, r'$K_d$ = {:.1f} ± {:.1f} µM'.format(popt[0], perr[0]), **text_params, transform=ax.transAxes)
    if fsat: 
        plt.axhline(popt[1], c='lightgrey', ls='--')
        plt.text(ipos[0], ipos[1]-.16, r'$f_{{sat}}$ = {:.2f}'.format(popt[1], perr[1]), **text_params, transform=ax.transAxes)
    plt.text(ipos[0], ipos[1]-.24, r'$P_0$ = {:.1f} µM'.format(P0), **text_params, transform=ax.transAxes)
    plt.ylabel('Fraction Bound')
    plt.xlabel('Ligand Concentration (µM)')
    
    if fsat:
        return (popt[0], perr[0]), ss_res, (popt[1], perr[1])
    else:
        return (popt[0], perr[0]), ss_res
    
def fit_fb_curve_with_corr(Fb, L0, P0, Lcorr=None, fsat=False, unravel=True, title='', marker_col = 'tab:blue',
                           ipos = (0.6, 0.35), verbose=True):
    """Function for fiting and plotting an `fbound_curve` using experimental data.
    Uses non-linear regression to fit Kd curves from Fb data with the `fbound_curve` function.
    Variant of `fit_fb_curve` with Lcorr parameter.
    
    Inputs
    ------
        Fb: NumPy array (NxM) of fraction bound values
        L0: NumPy array (1xN) of initial ligand concentrations (µM)
        Lcorr: Ligand concentration correction factor as tuple with format (factor, error)
        P0: Initial protein concentration (µM)
        fsat: Bool (optional), 
                If True, both Kd and f_sat are parameters for regression. 
                    Accounts for gas-phase dissociation. Recommended.
                If False, only Kd is a parameter for regression.
        unravel: Bool (optional),
                If True, replicates are assumed to be independent data points and
                    all data points are used for regression. Recommended.
                If False, mean and standard deviation are determined from Fb and fitted.
        marker_col: String, colour used for markers.
        ipos: Tuple of floats (2), defines the starting position for the info panel 
                in relative axis units (0->1)
        verbose: Bool, whether to print fitted parameters as text
        fig_save: Bool or String, format to export image.
                    False: only displays image in notebook
                    'png', 'svg', 'pdf', etc : saves to file using Matplotlib formats.
                
    Outputs
    -------
        * Plot of regression with info panel
        * Text output of fitted parameters
            - Kd (µM), kinetic dissociation constant
            - Residual sum of squares, indication of fit, lower is better.
            - fsat (if fsat=True), gas-phase dissociation multiplier
    """
    
    if Lcorr:
        _L0 = L0*Lcorr[0]
    else:
        _L0 = L0
    
    if fsat:
        curve = lambda _l0, _kd, _fsat: fbound_curve(_l0, P0, _kd, _fsat)
        bounds = ([0, 0], [1000, 1])
    else:
        curve = lambda _l0, _kd: fbound_curve(_l0, P0, _kd, 1)
        bounds = (0, 1000)
    
    mean = np.nanmean(Fb, axis=1)
    std = np.nanstd(Fb, axis=1)
    
    if unravel:
        L0_stack = np.hstack([_L0, _L0, _L0])
        Fb_unpack = Fb.ravel(order='F')
        if np.isnan(Fb_unpack).sum() > 0: # checks for nan values and removes matching L0 entry
            nan_mask = np.isnan(Fb_unpack)
            L0_stack = L0_stack[~nan_mask]
            Fb_unpack = Fb_unpack[~nan_mask]
        popt, pcov = curve_fit(curve, L0_stack, Fb_unpack, bounds = bounds)
    else:
        popt, pcov = curve_fit(curve, _L0, mean, bounds = bounds)
    perr = np.sqrt(np.diag(pcov)) #Returns square-root of diagonal values from Hessian covariance matrix pcov.
    ss_res = np.sum((mean - curve(_L0, *popt))**2)
    
    if verbose:
        print("Kd = {:.2f} ± {:.2f} µM".format(popt[0], perr[0]))
        if fsat: print("f_sat = {:.2f} ± {:.2f} µM".format(popt[1], perr[1]))
        print("Residual sum of squares = {:.2f}\n".format(ss_res))

    # Figure Plotting   
    xs = np.linspace(0,_L0[-1],100)
    
    fig = plt.figure()
    ax = plt.subplot(111)
    ax.plot(xs, curve(xs, *popt), c='k')
    ax.errorbar(_L0, mean, yerr=std, xerr=_L0*Lcorr[1], fmt='.', c=marker_col, capsize=2, elinewidth=1, markersize=8)
    ax.set_ylim(0,1.05)

    if title:
        ax.set_title(title)

    plt.text(ipos[0], ipos[1], r'$SS_{{res}}$ = {:.2f}'.format(ss_res), **text_params, transform=ax.transAxes)
    plt.text(ipos[0], ipos[1]-.08, r'$K_d$ = {:.1f} ± {:.1f} µM'.format(popt[0], perr[0]), **text_params, transform=ax.transAxes)
    if fsat: 
        plt.axhline(popt[1], c='lightgrey', ls='--')
        plt.text(ipos[0], ipos[1]-.16, r'$f_{{sat}}$ = {:.2f}'.format(popt[1], perr[1]), **text_params, transform=ax.transAxes)
    plt.text(ipos[0], ipos[1]-.24, r'$P_0$ = {:.1f} µM'.format(P0), **text_params, transform=ax.transAxes)
    plt.text(ipos[0], ipos[1]-.32, r'$L_0$ = {0:.2f} ± {1:.2f}'.format(*Lcorr), **text_params, transform=ax.transAxes)
    plt.ylabel('Fraction Bound')
    plt.xlabel('Ligand Concentration (µM)')  
    
    if fsat:
        return (popt[0], perr[0]), ss_res, (popt[1], perr[1])
    else:
        return (popt[0], perr[0]), ss_res


def load_data(fname, fmt='fraction'):
    """Load data from CSV file with L0 in the first column and 
        binding data (Fb or R) in the remaining columns. 
        Expects a header row.
    
    Inputs
    ------
        fname : file name
        fmt : input format
            'fraction' = fraction bound  [PL]/([PL]+[P])
            'ratio' = ratio [PL]/[P]
    Outputs
    -------
        L0 : initial ligand concentrations (1xN)
        Fb : fraction bound values (NxM)
        R : ratio values (NxM)
    """
    dat = np.genfromtxt(fname, delimiter=',', comments='#')
    L0 = dat[1:,0] # first column without header
    if fmt == 'fraction':
        Fb = dat[1:,1:] # remaining columns without header
        R = Fb / (1 - Fb)
    if fmt == 'ratio':
        R = dat[1:,1:] # remaining columns without header
        Fb = R / (R + 1)
    
    return L0, Fb, R

# %% [markdown]
# Fitting Data
## CTZ
### CTZ direct infusion

# %% [code]
fnames = './Matlab_Kd_20190208_CTZ_inf.csv'
dat_title = 'CTZ direct infusion'

L0, Fb, R = load_data(fnames, fmt='ratio')
mcolor = 'tab:orange'

# %% [code]
fit_fb_curve(Fb, L0, 10, marker_col=mcolor, title=dat_title)

# %% [code]
fit_fb_curve(Fb, L0, 10, fsat=True, marker_col=mcolor, title=dat_title)

# %% [markdown]
### CTZ LESA<sub>premix</sub>
With a corrected $P_0 = 1.5$ μM and $L_0$ correction factor of $0.32 \pm 0.03$

# %% [code]
fnames = './Matlab_Kd_20190208_CTZ_1_min_LESA.csv'
dat_title = 'CTZ $LESA_{{premix}}$'

L0, Fb, R = load_data(fnames, fmt='ratio')
mcolor = 'tab:orange'

# %% [code]
fit_fb_curve(Fb, L0, 10, marker_col=mcolor, title=dat_title)
fit_fb_curve(Fb, L0, 1.5, marker_col=mcolor, title=dat_title)
fit_fb_curve_with_corr(Fb, L0, 1.5, Lcorr=(0.32, 0.03), marker_col=mcolor, title=dat_title)

# %% [markdown]
### CTZ LESA<sub>premix</sub> with f<sub>sat</sub> correction

# %% [code]
fit_fb_curve(Fb, L0, 10, fsat=True, marker_col=mcolor, title=dat_title)
fit_fb_curve(Fb, L0, 1.5, fsat=True, marker_col=mcolor, title=dat_title)
fit_fb_curve_with_corr(Fb, L0, 1.5, Lcorr=(0.32, 0.03), fsat=True, marker_col=mcolor, title=dat_title)

# %% [markdown]
### CTZ LESA<sub>ligand</sub>
With a corrected $P_0 = 2.6$ μM and $L_0$ correction factor of $1.54 \pm 0.16$

# %% [code]
fnames = './Matlab_Kd_20190731_CTZ_10min_LESA.csv'
dat_title = 'CTZ $LESA_{{ligand}}$'

L0, Fb, R = load_data(fnames, fmt='ratio')
mcolor = 'tab:orange'

# %% [code]
fit_fb_curve(Fb, L0, 10, marker_col=mcolor, title=dat_title)
fit_fb_curve(Fb, L0, 2.6, marker_col=mcolor, title=dat_title)
fit_fb_curve_with_corr(Fb, L0, 2.6, Lcorr=(1.54, 0.16), marker_col=mcolor, title=dat_title)

# %% [markdown]
### CTZ LESA<sub>ligand</sub> with f<sub>sat</sub> correction

# %% [code]
fit_fb_curve(Fb, L0, 10, fsat=True, marker_col=mcolor, title=dat_title)
fit_fb_curve(Fb, L0, 2.6, fsat=True, marker_col=mcolor, title=dat_title)
fit_fb_curve_with_corr(Fb, L0, 2.6, Lcorr=(1.54, 0.16), fsat=True, marker_col=mcolor, title=dat_title)

# %% [markdown]
## DNSA
### DNSA direct infusion

# %% [code]
fnames = './Matlab_Kd_2019_10_15_DNSA_inf.csv'
dat_title = 'DNSA direct infusion'

L0, Fb, R = load_data(fnames, fmt='ratio')
mcolor = 'tab:blue'

# %% [code]
fit_fb_curve(Fb, L0, 10, ipos=(0.05,0.9), marker_col=mcolor, title=dat_title)

# %% [code]
fit_fb_curve(Fb, L0, 10, fsat=True, ipos=(0.05,0.9), marker_col=mcolor, title=dat_title)

# %% [markdown]
### DNSA LESA<sub>premix</sub>
With a corrected $P_0 = 1.5$ μM and $L_0$ correction factor of $0.33 \pm 0.05$

# %% [code]
fnames = './Matlab_Kd_2019_10_15_DNSA_1min_LESA.csv'
dat_title = 'DNSA $LESA_{{premix}}$'

L0, Fb, R = load_data(fnames, fmt='ratio')
mcolor = 'tab:blue'

# %% [code]
fit_fb_curve(Fb, L0, 10, ipos=(0.05,0.9), marker_col=mcolor, title=dat_title)
fit_fb_curve(Fb, L0, 1.5, ipos=(0.05,0.9), marker_col=mcolor, title=dat_title)
fit_fb_curve_with_corr(Fb, L0, 1.5, Lcorr=(0.33, 0.05), ipos=(0.05,0.9), marker_col=mcolor, title=dat_title)

# %% [markdown]
### DNSA LESA<sub>premix</sub> with f<sub>sat</sub> correction

# %% [code]
fit_fb_curve(Fb, L0, 10, fsat=True, ipos=(0.05,0.9), marker_col=mcolor, title=dat_title)
fit_fb_curve(Fb, L0, 1.5, fsat=True, ipos=(0.05,0.9), marker_col=mcolor, title=dat_title)
fit_fb_curve_with_corr(Fb, L0, 1.5, Lcorr=(0.33, 0.05), fsat=True, ipos=(0.05,0.9), marker_col=mcolor, title=dat_title)

# %% [markdown]
### DNSA LESA<sub>ligand</sub>
With a corrected $P_0 = 2.6$ μM and $L_0$ correction factor of $1.06 \pm 0.11$

# %% [code]
fnames = './Matlab_Kd_DNSA_20190813_10min_LESA.csv'
dat_title = 'DNSA $LESA_{{ligand}}$'

L0, Fb, R = load_data(fnames, fmt='ratio')
mcolor = 'tab:blue'

# %% [code]
fit_fb_curve(Fb, L0, 10, ipos=(0.05,0.9), marker_col=mcolor, title=dat_title)
fit_fb_curve(Fb, L0, 2.6, ipos=(0.05,0.9), marker_col=mcolor, title=dat_title)
fit_fb_curve_with_corr(Fb, L0, 2.6, Lcorr=(1.06, 0.11), ipos=(0.05,0.9), marker_col=mcolor, title=dat_title)

# %% [markdown]
### DNSA LESA<sub>ligand</sub> with f<sub>sat</sub> correction

# %% [code]
fit_fb_curve(Fb, L0, 10, fsat=True, ipos=(0.05,0.9), marker_col=mcolor, title=dat_title)
fit_fb_curve(Fb, L0, 2.6, fsat=True, ipos=(0.05,0.9), marker_col=mcolor, title=dat_title)
fit_fb_curve_with_corr(Fb, L0, 2.6, Lcorr=(1.06, 0.11), fsat=True, ipos=(0.05,0.9), marker_col=mcolor, title=dat_title)

# %% [markdown]
## SLFA
### SLFA direct infusion

# %% [code]
fnames = './Matlab_Kd_20190225_SLFA_inf.csv'
dat_title = 'SLFA direct infusion'

L0, Fb, R = load_data(fnames, fmt='ratio')
mcolor = 'tab:green'

# %% [code]
fit_fb_curve(Fb, L0, 10, ipos=(0.05,0.9), marker_col=mcolor, title=dat_title)

# %% [code]
fit_fb_curve(Fb, L0, 10, fsat=True, ipos=(0.05,0.9), marker_col=mcolor, title=dat_title)

# %% [markdown]
### SLFA LESA<sub>premix</sub>
With a corrected $P_0 = 1.5$ μM and $L_0$ correction factor of $0.39 \pm 0.08$

# %% [code]
fnames = './Matlab_Kd_20190225_SLFA_1min_LESA.csv'
dat_title = 'SLFA $LESA_{{premix}}$'

L0, Fb, R = load_data(fnames, fmt='ratio')
mcolor = 'tab:green'

# %% [code]
fit_fb_curve(Fb, L0, 10, ipos=(0.05,0.9), marker_col=mcolor, title=dat_title)
fit_fb_curve(Fb, L0, 1.5, ipos=(0.05,0.9), marker_col=mcolor, title=dat_title)
fit_fb_curve_with_corr(Fb, L0, 1.5, Lcorr=(0.39, 0.08), ipos=(0.05,0.9), marker_col=mcolor, title=dat_title)

# %% [markdown]
### SLFA LESA<sub>premix</sub> with f<sub>sat</sub> correction

# %% [code]
fit_fb_curve(Fb, L0, 10, fsat=True, ipos=(0.05,0.9), marker_col=mcolor, title=dat_title)
fit_fb_curve(Fb, L0, 1.5, fsat=True, ipos=(0.05,0.9), marker_col=mcolor, title=dat_title)
fit_fb_curve_with_corr(Fb, L0, 1.5, Lcorr=(0.39, 0.08), fsat=True, ipos=(0.05,0.9), marker_col=mcolor, title=dat_title)

# %% [markdown]
### SLFA LESA<sub>ligand</sub>
With a corrected $P_0 = 2.6$ μM and $L_0$ correction factor of $0.99 \pm 0.21$

# %% [code]
fnames = './Matlab_Kd_2019_11_25_SLFA_10min_LESA_outlier.csv'
dat_title = 'SLFA $LESA_{{ligand}}$'

L0, Fb, R = load_data(fnames, fmt='ratio')
mcolor = 'tab:green'

# %% [code]
fit_fb_curve(Fb, L0, 10, ipos=(0.05,0.9), marker_col=mcolor, title=dat_title)
fit_fb_curve(Fb, L0, 2.6, ipos=(0.05,0.9), marker_col=mcolor, title=dat_title)
fit_fb_curve_with_corr(Fb, L0, 2.6, Lcorr=(0.99, 0.21), ipos=(0.05,0.9), marker_col=mcolor, title=dat_title)

# %% [markdown]
### SLFA LESA<sub>ligand</sub> with f<sub>sat</sub> correction

# %% [code]
fit_fb_curve(Fb, L0, 10, fsat=True, ipos=(0.05,0.9), marker_col=mcolor, title=dat_title)
fit_fb_curve(Fb, L0, 2.6, fsat=True, ipos=(0.05,0.9), marker_col=mcolor, title=dat_title)
fit_fb_curve_with_corr(Fb, L0, 2.6, Lcorr=(0.99, 0.21), fsat=True, ipos=(0.05,0.9), marker_col=mcolor, title=dat_title)

# %% [markdown]
# Notes

## Fitting
The fitting is performed using a non-linear least squares regression by the `scipy.optimize` function `curve_fit`. Specifically, the least squares method used is `trf` (Trust Region Reflective algorithm). In the `fit_fb_curve` function above, the bounds for $K_d$ and $f_{sat}$ are 0–1000 μM and 0–1, respectively.

### Reported Uncertainty
The uncertainties reported here are estimates of the standard deviation for each parameter derived from the covariance matrix associated with the fit. See [`scipy.optimize.curve_fit`](https://docs.scipy.org/doc/scipy/reference/generated/scipy.optimize.curve_fit.html) for more details. The uncertainty per parameter will always increase with the number of parameters being considered by the regression function. In the `fit_fb_curve_with_corr` function, only the mean correction factor is used for fitting, the standard deviation is only applied during errorbar plotting.

### Replicates
By default, the above code will feed all data points into the regression, as they are reasonably independent of each other regardless of whether they are replicates of the same $L_0$ concentration. This can be changed to use mean and standard deviation by the keyword `unravel=False`. It is recommended to treat data as independent observations.

## Running Environment
This notebook should be compatible with most versions of Python 3. The notebook was written with the following package versions:
* Python 3.7.6
* NumPy 1.18.5
* SciPy 1.4.1
* Matplotlib 3.2.2
* Jupyter Notebook 6.0.3
